# Supplementary material for: Elucidating the Mechanism of Electro-Adsorption on Electrically Conductive Ultrafiltration Membranes via Modified Poisson-Boltzmann Equation
Source: Membranes (Basel). 2024 Aug 10;14(8):175. doi: 10.3390/membranes14080175 (PMC11356185; doi:10.3390/membranes14080175)
Supplement: Supplementary file 1 [file membranes-14-00175-s001.zip]

Archive with 1 entries (1 files):
- membranes-3128488-supplementary.pdf
